# Supplementary material for: Physiological, Nutritional and Transcriptomic Responses of Sturgeon (Acipenser schrenckii) to Complete Substitution of Fishmeal with Cottonseed Protein Concentrate in Aquafeed
Source: Biology (Basel). 2023 Mar 23;12(4):490. doi: 10.3390/biology12040490 (PMC10135981; doi:10.3390/biology12040490)
Supplement: Supplementary file 1 [file biology-12-00490-s001.zip]

Archive with 1 entries (1 files):
- biology-2270157-supplementary.pdf
